# Supplementary material for: Protective activity of mRNA vaccines against ancestral and variant SARS-CoV-2 strains
Source: Sci Transl Med. 2021 Nov 30:eabm3302. doi: 10.1126/scitranslmed.abm3302 (PMC8817234; doi:10.1126/scitranslmed.abm3302)
Supplement: Supplementary file 2 — Data file S1 [file scitranslmed.abm3302_data_file_s1.xlsx]

## Sheet: Fig 1B
	mRNA-1273.351 5 µg				mRNA-1273.211 5 µg				mRNA-1273 0.25 µg				mRNA-1273.351 0.25 µg				mRNA-1273.211 0.25 µg
	Wuhan-1	B.1.1.7	B.1.351	B.1.617.2	Wuhan-1	B.1.1.7	B.1.351	B.1.617.2	Wuhan-1	B.1.1.7	B.1.351	B.1.617.2	Wuhan-1	B.1.1.7	B.1.351	B.1.617.2	Wuhan-1	B.1.1.7	B.1.351	B.1.617.2
	5.81697	5.33985	5.81697	5.33985	4.38561	4.38561	3.90849	3.90849	6.29409	5.81697	5.81697	5.81697	5.81697	5.81697	5.81697	5.81697	5.33985	5.81697	5.81697	5.81697
	5.33985	5.33985	5.33985	5.33985	5.81697	5.33985	5.81697	5.33985	6.29409	5.81697	5.81697	5.81697	5.81697	5.81697	5.81697	5.81697	6.29409	5.81697	5.81697	5.81697
	5.33985	5.33985	5.33985	4.86273	5.81697	5.81697	5.33985	5.33985	6.29409	5.81697	5.81697	5.81697	6.29409	5.81697	5.81697	5.81697	6.29409	5.81697	5.81697	5.81697
	5.33985	5.33985	5.33985	4.86273	4.86273	4.38561	4.38561	4.38561	6.29409	5.81697	5.81697	5.81697	6.29409	5.81697	5.81697	5.81697	6.29409	5.81697	5.81697	5.81697
	5.33985	5.33985	5.33985	5.33985	5.33985	4.86273	4.86273	4.86273	5.81697	5.81697	5.81697	5.81697	6.29409	5.81697	6.29409	5.81697	6.29409	5.81697	5.81697	5.81697
	5.81697	5.33985	5.33985	5.33985	5.81697	5.33985	5.33985	5.33985	5.81697	5.81697	5.81697	5.81697	6.29409	5.81697	6.29409	5.81697	5.33985	5.33985	4.86273	4.86273
	5.81697	5.33985	5.33985	5.33985	5.81697	5.33985	5.33985	5.33985	5.81697	5.81697	5.81697	5.81697	6.29409	5.81697	5.81697	5.81697	5.81697	5.81697	5.81697	5.81697
	5.33985	4.86273	4.86273	4.86273	6.29409	5.81697	5.81697	5.81697	5.81697	5.81697	6.29409	5.81697	6.29409	5.81697	6.29409	5.81697	6.29409	6.29409	5.81697	5.81697

## Sheet: Fig 1C
	Control	mRNA-1273	mRNA-1273.351	mRNA-1273.211
	180	225505	48469	213523
	180	154601	30045	19869
	180	125692	22643	8372
	180	72394	13326	81186
	180	170223	15247	87157
	180	49743	16273	489.5
		177166	25733	81256
		72780	13724	127779
		47277	32550	43293
		49673	39930	53409
		62027	13311	84799
		56886	13476	38068
		117173	15257	43430
		58685	44667	141301
		51593	64220	649.1
		92307	83353	62048
		68860	31446	36361
		56818	35312	63573

## Sheet: Fig 1D
	Control	mRNA-1273	mRNA-1273.351	mRNA-1273.211
	180	75301	32108	180400
	180	86036	23160	29623
	180	70708	22505	9579
	180	48546	10581	93683
	180	76501	32931	120056
	206	40859	30632	475.3
		103660	34830	90797
		52022	18281	156086
		22871	40969	54391
		34465	41570	53344
		50934	13637	118824
		35958	14946	53727
		46046	22114	38775
		26247	43384	96857
		272.7	23107	7819
		104423	51178	21330
		30332	50603	845.1
		28404	67239	62054
		89309	29439	34500
		63063	33509	67753
		44385

## Sheet: Fig 1E
	Control	mRNA-1273	mRNA-1273.351	mRNA-1273.211
	180	54465	100976	249525
	180	99451	137998	20203
	180	198728	111667	16940
	180	152739	47658	113294
	180	97221	44289	90424
	180	20233	28790	5166
	180	259144	74408	199253
		69584	82468	330896
		14401	65304	30185
		21207	58892	55504
		84072	70856	215593
		64357	84971	97320
		107656	92446	94875
		69716	111087	96129
		56135	75533	2301
		21573	167680	261295
		120011	133343	134266
		123521	247455	128235
		47255	77063	79971
		60381	69932	40411
		28096

## Sheet: Fig 1F
	Control	mRNA-1273	mRNA-1273.351	mRNA-1273.211
	180	121345	153061	356391
	180	183553	159175	31743
	180	157318	115735	13607
	180	83210	78318	152191
	180	137582	101082	101341
	180	23941	80446	10028
	180	227934	104852	193258
	180	63529	65691	330843
		14555	199148	65798
		22525	138372	110494
		45871	45173	222836
		41088	65932	72379
		74339	65140	76755
		25445	139180	114030
		50659	107603	1687
		11978	141293	158800
		68151	30436	875.5
		66355	99638	39105
		75333	68488	61247
		60370	85184	103726

## Sheet: Fig 1G
	Control	mRNA-1273	mRNA-1273.351	mRNA-1273.211
	180	28199	19496	77014
	180	18305	5883	15486
	180	14908	7095	14703
	180	13382	15813	356.5
	180	11901	9676	16755
	180	5750	12011	3663
	180	21537	10085	19909
	180	20772	18643	27222
	180	17632	29010	180
	180	26390	29428	13842
		9469	23502	10068
		13620	11966	27345

## Sheet: Fig 1H
	Control	mRNA-1273	mRNA-1273.351	mRNA-1273.211
	180	31958	3778	2277
	180	7700	826.7	2271
	180	12667	4269	2792
	180	3731	11132	5126
	180	15863	493.3	6292
	180	14289	1607	7450
	180	3111	9311	8133
	180	4209	6556	8950
	180	30885	1705	10936
	180	8967	180	9900
		4716	180	19572
		10019	2031	5664
		10961	690.9	233.9
		30369	1457	4477
		1503	1674	762
		202.6	1444	5343
		3845	2819	193.1
		11959	3995	1581

## Sheet: Fig 1I
	Control	mRNA-1273	mRNA-1273.351	mRNA-1273.211
	180	4818	4362	2367
	180	5942	979	3182
	180	15492	5626	1702
	180	3446	6752	5587
	186.9	10676	635.9	9521
	253.8	19779	2396	12161
	332	2753	9426	7533
	180	2105	4774	10463
	180	20599	3029	10283
	180	8382	180	8219
		3214	367.9	17951
		6679	2048	5554
		9348	1054	319.1
		29916	1831	3474
		12220	1347	10236
		2966	1503	14049
		7048	1314	606.8
		670.9	1611	5562
		131.2	4069	201.2
		2327	7698	1370
		10976

## Sheet: Fig 1J
	Control	mRNA-1273	mRNA-1273.351	mRNA-1273.211
	180	13428	8230	2199
	180	9469	6970	2577
	180	5261	14045	2226
	180	3077	22941	6796
	180	40157	571.2	10005
	180	6256	3574	15862
	180	4650	43207	6117
	180	1729	16322	14190
	180	17036	2962	10803
	180	15860	297.7	14679
		2630	4046	17387
		13396	14644	9118
		3946	11691	254.8
		54369	9750	8113
		468.1	11212	1952
		180	7296	13977
		3038	13472	180
		14933	17062	10150
		272.6	22311	19054
		180	2893	557.4
		5415

## Sheet: Fig 1K
	Control	mRNA-1273	mRNA-1273.351	mRNA-1273.211
	180	11427	23368	8351
	180	2792	19152	7751
	180	4964	16230	1977
	180	1159	50383	19278
	180	22997	2221	17789
	180	7064	30247	21966
	180	2886	40722	12861
	188.2	1266	17952	15133
	180	22002	14912	24020
	180	16119	731.8	28131
		3130	6249	17494
		15134	10097	8101
		4425	10835	374.1
		53410	8829	4446
		473.6	6489	1535
		157	6901	9511
		8580	10723	9397
		125	15447	27016
		3368	11988	238.4
		14316	14314	4926

[truncated: 42 more sheets: Fig 1L, Fig 2A, Fig 2B, Fig 2C, Fig 2D, Fig 2E, Fig 4B, Fig 4C, Fig 4D, Fig 4E, Fig 4F, Fig 4G, Fig 4H, Fig 4I, Fig 4J, Fig 4K, Fig 4L, Fig 4P, Fig 4R, Fig 5A …]
